# Supplementary material for: ﻿Hemiboeakaiyangensis, a new species of Gesneriaceae endemic to Guizhou, China
Source: PhytoKeys. 2022 Oct 14;211:63–73. doi: 10.3897/phytokeys.211.85630 (PMC9836689; doi:10.3897/phytokeys.211.85630)
Supplement: XML Treatment for Hemiboea kaiyangensis [file phytokeys.211.85630-treatment1.xml]

<!DOCTYPE tp:taxon-treatment
  PUBLIC "-//TaxonX//DTD Taxonomic Treatment Publishing DTD v0 20100105//EN" "tax-treatment-NSO.dtd">
<tp:taxon-treatment xmlns:tp="http://www.plazi.org/taxpub"><tp:treatment-meta><kwd-group><label>Taxon classification</label><kwd>
              <named-content content-type="kingdom">Plantae</named-content>
            </kwd><kwd>
              <named-content content-type="order">Lamiales</named-content>
            </kwd><kwd>
              <named-content content-type="family">Gesneriaceae</named-content>
            </kwd></kwd-group><mixed-citation publication-type="journal"><person-group><name><surname>Peng</surname><given-names>Tao</given-names></name><name><surname>He</surname><given-names>Shun-Zhi</given-names></name><name><surname>Wang</surname><given-names>Shun-Li</given-names></name><name><surname>Huang</surname><given-names>Dan</given-names></name><name><surname>Zhou</surname><given-names>Xu-Ping</given-names></name></person-group><article-title>﻿<italic><tp:taxon-name><tp:taxon-name-part taxon-name-part-type="genus" reg="Hemiboea">Hemiboea</tp:taxon-name-part><tp:taxon-name-part taxon-name-part-type="species" reg="kaiyangensis">kaiyangensis</tp:taxon-name-part></tp:taxon-name></italic>, a new species of <tp:taxon-name><tp:taxon-name-part taxon-name-part-type="family">Gesneriaceae</tp:taxon-name-part></tp:taxon-name> endemic to Guizhou, China</article-title><source>PhytoKeys</source><day>14</day><month>10</month><year>2022</year><volume>211</volume><fpage>63</fpage><lpage>73</lpage><pub-id pub-id-type="doi">10.3897/phytokeys.211.85630</pub-id></mixed-citation></tp:treatment-meta><tp:nomenclature><label>﻿</label><tp:taxon-name>
            <object-id xmlns:xlink="http://www.w3.org/1999/xlink" content-type="arpha" xlink:type="simple">484E8086-12B5-5D54-9D84-71365E7B7B3C</object-id>
            <tp:taxon-name-part taxon-name-part-type="genus" reg="Hemiboea">Hemiboea</tp:taxon-name-part>
            <tp:taxon-name-part taxon-name-part-type="species" reg="kaiyangensis">kaiyangensis</tp:taxon-name-part>
            <object-id xmlns:xlink="http://www.w3.org/1999/xlink" content-type="ipni" xlink:type="simple">urn:lsid:ipni.org:names:77306628-1</object-id>
          </tp:taxon-name><tp:taxon-authority>T.Peng &amp; S.Z.He</tp:taxon-authority><tp:taxon-status xmlns:xlink="http://www.w3.org/1999/xlink" xlink:type="simple">sp. nov.</tp:taxon-status><xref ref-type="fig" rid="F1">Figs 1</xref><xref ref-type="fig" rid="F2">, 2</xref><xref ref-type="fig" rid="F3">, 3</xref></tp:nomenclature><tp:treatment-sec sec-type="material" id="SECID0E5AAG"><title>Type.</title><p>China; center of Guizhou Province, Zijiang gorge, Kaiyang County, grows on cliffs under forests along the road; alt. 1000–1020 m. 2009-08-18, <italic>Shun-Zhi He</italic> 90819 (Holotype: HGCM!, isotype: GNUB!, IBK!) (Figs <xref ref-type="fig" rid="F1">1</xref>, <xref ref-type="fig" rid="F2">2</xref>).</p><fig id="F1" position="float" orientation="portrait"><object-id xmlns:xlink="http://www.w3.org/1999/xlink" content-type="doi" xlink:type="simple">10.3897/phytokeys.211.85630.figure1</object-id><object-id xmlns:xlink="http://www.w3.org/1999/xlink" content-type="arpha" xlink:type="simple">A383E126-38D3-5F8B-A925-6311FFFC5D08</object-id><label>Figure 1.</label><caption><p><italic><tp:taxon-name><tp:taxon-name-part taxon-name-part-type="genus" reg="Hemiboea">Hemiboea</tp:taxon-name-part><tp:taxon-name-part taxon-name-part-type="species" reg="kaiyangensis">kaiyangensis</tp:taxon-name-part></tp:taxon-name></italic> T.Peng &amp; S.Z.He <bold>A</bold> habit, showing flowering branch <bold>B</bold> opened corolla, showing stamens, staminodes and ring of hairs at base of tube <bold>C</bold> calyx, pistil and disc <bold>D</bold> stigma <bold>E</bold> stamens <bold>F</bold> infructescence <bold>G</bold> cross section of ovary, showing parietal placentation. Drawing by S.Q.He and Y.X.Zhu.</p></caption><graphic xmlns:xlink="http://www.w3.org/1999/xlink" xlink:href="phytokeys-211-063_article-85630__-g001.jpg" position="float" orientation="portrait" xlink:type="simple" id="oo_756281.jpg"><uri content-type="original_file" xlink:type="simple">https://binary.pensoft.net/fig/756281</uri></graphic></fig></tp:treatment-sec><tp:treatment-sec sec-type="diagnosis" id="SECID0EUCAG"><title>Diagnosis.</title><p><italic><tp:taxon-name><tp:taxon-name-part taxon-name-part-type="genus" reg="Hemiboea">Hemiboea</tp:taxon-name-part><tp:taxon-name-part taxon-name-part-type="species" reg="kaiyangensis">kaiyangensis</tp:taxon-name-part></tp:taxon-name></italic> is most similar to <italic><tp:taxon-name><tp:taxon-name-part taxon-name-part-type="genus" reg="Hemiboea">H.</tp:taxon-name-part><tp:taxon-name-part taxon-name-part-type="species" reg="longisepala">longisepala</tp:taxon-name-part></tp:taxon-name></italic> Z.Y.Li, <italic><tp:taxon-name><tp:taxon-name-part taxon-name-part-type="genus" reg="Hemiboea">H.</tp:taxon-name-part><tp:taxon-name-part taxon-name-part-type="species" reg="flaccida">flaccida</tp:taxon-name-part></tp:taxon-name></italic> Chun ex Z.Y.Li and <italic><tp:taxon-name><tp:taxon-name-part taxon-name-part-type="genus" reg="Hemiboea">H.</tp:taxon-name-part><tp:taxon-name-part taxon-name-part-type="species" reg="ovalifolia">ovalifolia</tp:taxon-name-part></tp:taxon-name></italic> (W.T.Wang) A.Weber &amp; Mich.Möller in the glabrous pistil, but it differs in the cordate involucre bracts that are early deciduous, the corolla densely glandular puberulent outside and glabrous inside, and pale yellowish-green to pale yellowish-white outside.</p><fig id="F2" position="float" orientation="portrait"><object-id xmlns:xlink="http://www.w3.org/1999/xlink" content-type="doi" xlink:type="simple">10.3897/phytokeys.211.85630.figure2</object-id><object-id xmlns:xlink="http://www.w3.org/1999/xlink" content-type="arpha" xlink:type="simple">AFD0C570-77CC-583D-AEFB-E8271B77C4F4</object-id><label>Figure 2.</label><caption><p><italic><tp:taxon-name><tp:taxon-name-part taxon-name-part-type="genus" reg="Hemiboea">Hemiboea</tp:taxon-name-part><tp:taxon-name-part taxon-name-part-type="species" reg="kaiyangensis">kaiyangensis</tp:taxon-name-part></tp:taxon-name></italic> T.Peng &amp; S.Z.He <bold>A</bold> habitat <bold>B</bold> plant with flowering branches <bold>C</bold> involucrum, early deciduous, before flower opening <bold>D</bold> pair-flowered cymes <bold>E</bold> calyx, disc and pistil <bold>F</bold> opened corolla, showing stamens, staminodes and ring of hairs at base of tube <bold>G</bold> cross section of capsule, showing two parietal placentation <bold>H</bold> seeds. Scale bar: 0.5 mm (Based on the holotype <italic>Shun-Zhi He 90819</italic>).</p></caption><graphic xmlns:xlink="http://www.w3.org/1999/xlink" xlink:href="phytokeys-211-063_article-85630__-g002.jpg" position="float" orientation="portrait" xlink:type="simple" id="oo_756282.jpg"><uri content-type="original_file" xlink:type="simple">https://binary.pensoft.net/fig/756282</uri></graphic></fig></tp:treatment-sec><tp:treatment-sec sec-type="description" id="SECID0EQFAG"><title>Description.</title><p>Perennial herb. Rhizomatous. Stems 25–60 cm long, 5–7 mm in diam., densely pubescent. Petiole 0.5–4.5 cm long, densely pubescent. Leaf blade herbaceous, oblique, iso- to distinctly anisophyllous, ovate or ovate-oblong, 13–26 × 5–8 cm, apex acute, base oblique cuneate, margin nearly entire or unapparent sinuous dentate, appressed pubescent on both sides, lateral veins 7–10 on each side. Cymes 2–3, terminal or subterminal, 6–12 flowers per cyme; peduncle 10–18 cm long, densely pubescent with white long glandular hairs; involucre cordate, apex cuspidate, early deciduous; pedicel 0.7–1.5 cm long, pubescent with white long glandular hairs. Calyx lobes 5; lobes oblong-lanceolate, apex obtuse or slightly obtuse, 12–13 × 2.5–3 mm, outside densely pubescent with glandular hairs of 3–4 mm long, inside glabrous, 3 veins per lobe. Corolla pale yellowish-green to pale yellowish-white outside, small purplish-brown spotted inside, 4.5–5 cm long, densely glandular-puberulent outside, glabrous with a ring of white hairs ca. 4 mm above the corolla base inside; tube 3.5–4 cm long, mouth 1–1.3 cm in diam.; limb distinctly 2-lipped, adaxial lip 2-lobed, lobes obliquely semicircular, apex obtuse to rounded, 6–7 mm long, 8–9 mm in diam. at the base of lobes; abaxial lip tripartite, lobes margin ciliolate, the central broadly ovate to ovate-elliptic, 6–7 mm long, two lateral oblique triangle, 7–8 cm long. Stamens 2, glabrous, adnate to 1.8 cm above the corolla base, filament ca. 1.3 cm long, geniculate at the middle; anthers slightly oblong, dark purple, apex coherent. Staminodes 2, glabrous, adnate to 1.7 cm above the corolla base, ca. 7 mm long. Nectary disc ring-like, 1.1–1.2 mm high, atop with ca. 6 obviously erose crena. Pistil 2–2.8 cm long, ovary 7–9 mm long, glabrous, style 1.4–2 cm long, glabrous, stigma 1, terminal truncate, sightly 2-lobed. Capsule obliquely linear-lanceolate, 2–2.4 cm long, 3–3.3 mm in diam., glabrous, slightly curved.</p><fig id="F3" position="float" orientation="portrait"><object-id xmlns:xlink="http://www.w3.org/1999/xlink" content-type="doi" xlink:type="simple">10.3897/phytokeys.211.85630.figure3</object-id><object-id xmlns:xlink="http://www.w3.org/1999/xlink" content-type="arpha" xlink:type="simple">B1230627-FF7E-5CE4-9F91-7ACC25E06419</object-id><label>Figure 3.</label><caption><p>Strict consensus tree of three parsimony trees based on combined <abbrev xmlns:xlink="http://www.w3.org/1999/xlink" xlink:title="internal transcribed spacer" id="ABBRID0E4FAG" xlink:type="simple">ITS</abbrev> and <italic>trn</italic>L-F data. Numbers above branches are bootstrap values. Underline indicates the new species.</p></caption><graphic xmlns:xlink="http://www.w3.org/1999/xlink" xlink:href="phytokeys-211-063_article-85630__-g003.jpg" position="float" orientation="portrait" xlink:type="simple" id="oo_756283.jpg"><uri content-type="original_file" xlink:type="simple">https://binary.pensoft.net/fig/756283</uri></graphic></fig></tp:treatment-sec><tp:treatment-sec sec-type="description" id="SECID0EIGAG"><title>Pollen description.</title><p>Pollen grains of <italic><tp:taxon-name><tp:taxon-name-part taxon-name-part-type="genus" reg="Hemiboea">Hemiboea</tp:taxon-name-part><tp:taxon-name-part taxon-name-part-type="species" reg="kaiyangensis">kaiyangensis</tp:taxon-name-part></tp:taxon-name></italic> are prolate-spheroidal, long or oblate, 3-colporoidate grains. In polar view, the outline is close to triangular-circular. The ectocolpi measures 33.05–33.57 × 12.15–14.23 μm and the endoapertures are laterally fused to form an endocingulum. Exine reticulate, muri smooth. The width of muri is unequal in size. The sizes and shapes of perforations are irregular, and vary in size from 0.14–0.67 × 0.11–0.61 μm.</p></tp:treatment-sec><tp:treatment-sec sec-type="distribution" id="SECID0EZGAG"><title>Distribution and ecology.</title><p>Known only from a single limestone gorge in Kaiyang county, Guizhou Province, China. Only five populations were found, growing on the mouth of caves in shady and damp forests, close to a road, between 900 and 930 m in elevation.</p></tp:treatment-sec><tp:treatment-sec sec-type="etymology" id="SECID0E5GAG"><title>Etymology.</title><p>The name of the new species, <italic>kaiyangensis</italic>, refers to the type locality, Kaiyang County, Guiyang, Guizhou Province, China.</p></tp:treatment-sec><tp:treatment-sec sec-type="conservation status" id="SECID0EGHAG"><title>Conservation status.</title><p>The populations of <italic><tp:taxon-name><tp:taxon-name-part taxon-name-part-type="genus" reg="Hemiboea">Hemiboea</tp:taxon-name-part><tp:taxon-name-part taxon-name-part-type="species" reg="kaiyangensis">kaiyangensis</tp:taxon-name-part></tp:taxon-name></italic> are endemic to Kaiyang county, center of Guizhou Province, China, and the species only known from the type locality at present. The five detected populations grow dispersed in a limestone gorge, and cover only an area of about 1.25 km<sup>2</sup> and include a total of 75–120 individuals. However, until further investigation, the species should be designated as “Data Deficient” (<abbrev xmlns:xlink="http://www.w3.org/1999/xlink" xlink:title="Data Deficient" id="ABBRID0EZHAG" xlink:type="simple">DD</abbrev>) according to the IUCN standards (<xref ref-type="bibr" rid="B5">IUCN 2019</xref>).</p></tp:treatment-sec><tp:treatment-sec sec-type="notes" id="SECID0EBIAG"><title>Notes.</title><p>As previously mentioned, <italic><tp:taxon-name><tp:taxon-name-part taxon-name-part-type="genus" reg="Hemiboea">Hemiboea</tp:taxon-name-part><tp:taxon-name-part taxon-name-part-type="species" reg="kaiyangensis">kaiyangensis</tp:taxon-name-part></tp:taxon-name></italic> is most morphologically similar to <italic><tp:taxon-name><tp:taxon-name-part taxon-name-part-type="genus" reg="Hemiboea">H.</tp:taxon-name-part><tp:taxon-name-part taxon-name-part-type="species" reg="longisepala">longisepala</tp:taxon-name-part></tp:taxon-name></italic>, <italic><tp:taxon-name><tp:taxon-name-part taxon-name-part-type="genus" reg="Hemiboea">H.</tp:taxon-name-part><tp:taxon-name-part taxon-name-part-type="species" reg="flaccida">flaccida</tp:taxon-name-part></tp:taxon-name></italic> and <italic><tp:taxon-name><tp:taxon-name-part taxon-name-part-type="genus" reg="Hemiboea">H.</tp:taxon-name-part><tp:taxon-name-part taxon-name-part-type="species" reg="ovalifolia">ovalifolia</tp:taxon-name-part></tp:taxon-name></italic> in their glabrous pistil, but some characters, such as the early deciduous and cordate involucre bracts, the corolla indumentum (outside densely glandular puberulent and inside glabrous), and the corolla color (outside pale yellowish-green to pale yellowish-white), help us to easily distinguish them. Specifically, <italic><tp:taxon-name><tp:taxon-name-part taxon-name-part-type="genus" reg="Hemiboea">H.</tp:taxon-name-part><tp:taxon-name-part taxon-name-part-type="species" reg="kaiyangensis">kaiyangensis</tp:taxon-name-part></tp:taxon-name></italic> is similar to <italic><tp:taxon-name><tp:taxon-name-part taxon-name-part-type="genus" reg="Hemiboea">H.</tp:taxon-name-part><tp:taxon-name-part taxon-name-part-type="species" reg="flaccida">flaccida</tp:taxon-name-part></tp:taxon-name></italic> in having two staminodes, but it differs in the longer peduncle (10–18 cm), the involucre cordate but early deciduous, the bigger calyx lobes, oblong-lanceolate (12–13 × 2.5–3 mm), and the glabrous pistil. This new species is also similar to <italic><tp:taxon-name><tp:taxon-name-part taxon-name-part-type="genus" reg="Hemiboea">H.</tp:taxon-name-part><tp:taxon-name-part taxon-name-part-type="species" reg="ovalifolia">ovalifolia</tp:taxon-name-part></tp:taxon-name></italic> in the texture and shape of leaf blade, but it can be distinguished in the peduncle indument, with dense white long glandular hairs, the involucre cordate, the calyx lobes outside densely glandular pubescent, the corolla outside densely glandular puberulent, 2 staminodes, and the pistil glabrous. Lastly, <italic><tp:taxon-name><tp:taxon-name-part taxon-name-part-type="genus" reg="Hemiboea">H.</tp:taxon-name-part><tp:taxon-name-part taxon-name-part-type="species" reg="kaiyangensis">kaiyangensis</tp:taxon-name-part></tp:taxon-name></italic> is similar to <italic><tp:taxon-name><tp:taxon-name-part taxon-name-part-type="genus" reg="Hemiboea">H.</tp:taxon-name-part><tp:taxon-name-part taxon-name-part-type="species" reg="longisepala">longisepala</tp:taxon-name-part></tp:taxon-name></italic>, but it differ from the latter in the stem densely pubescent, the longer peduncle (10–18 cm), the peduncle with dense white long glandular hairs, the corolla outside densely glandular puberulent and 2 staminodes. All compared details of four congeners were listed in Table <xref ref-type="table" rid="T2">2</xref>.</p></tp:treatment-sec><tp:treatment-sec><!--Section generated to contain objects referenced in tp:taxon-treatment.--><table-wrap id="T2" position="float" orientation="portrait"><label>Table 2.</label><caption><p>Diagnostic characters used to differentiate <italic><tp:taxon-name><tp:taxon-name-part taxon-name-part-type="genus" reg="Hemiboea">Hemiboea</tp:taxon-name-part><tp:taxon-name-part taxon-name-part-type="species" reg="kaiyangensis">kaiyangensis</tp:taxon-name-part></tp:taxon-name></italic> from most similar taxa.</p></caption><table id="TID0EAWAG" rules="all"><tbody><tr><th rowspan="1" colspan="2">Taxon</th><th rowspan="1" colspan="1">
                <italic>
                  <tp:taxon-name><tp:taxon-name-part taxon-name-part-type="genus" reg="Hemiboea">Hemiboea</tp:taxon-name-part><tp:taxon-name-part taxon-name-part-type="species" reg="kaiyangensis">kaiyangensis</tp:taxon-name-part></tp:taxon-name>
                </italic>
              </th><th rowspan="1" colspan="1">
                <italic>
                  <tp:taxon-name><tp:taxon-name-part taxon-name-part-type="genus" reg="Hemiboea">H.</tp:taxon-name-part><tp:taxon-name-part taxon-name-part-type="species" reg="longisepala">longisepala</tp:taxon-name-part></tp:taxon-name>
                </italic>
              </th><th rowspan="1" colspan="1">
                <italic>
                  <tp:taxon-name><tp:taxon-name-part taxon-name-part-type="genus" reg="Hemiboea">H.</tp:taxon-name-part><tp:taxon-name-part taxon-name-part-type="species" reg="flaccida">flaccida</tp:taxon-name-part></tp:taxon-name>
                </italic>
              </th><th rowspan="1" colspan="1">
                <italic>
                  <tp:taxon-name><tp:taxon-name-part taxon-name-part-type="genus" reg="Hemiboea">H.</tp:taxon-name-part><tp:taxon-name-part taxon-name-part-type="species" reg="ovalifolia">ovalifolia</tp:taxon-name-part></tp:taxon-name>
                </italic>
              </th></tr><tr><td rowspan="1" colspan="2">
                <bold>Stem</bold>
              </td><td rowspan="1" colspan="1">densely pubescent</td><td rowspan="1" colspan="1">Glabrous</td><td rowspan="1" colspan="1">densely brown puberulent to villous</td><td rowspan="1" colspan="1">brown villous</td></tr><tr><td rowspan="4" colspan="1">
                <bold>Leaf blade</bold>
              </td><td rowspan="1" colspan="1">
                <bold>Texture</bold>
              </td><td rowspan="1" colspan="1">herbaceous</td><td rowspan="1" colspan="1">Papery</td><td rowspan="1" colspan="1">slightly fleshy</td><td rowspan="1" colspan="1">herbaceous;</td></tr><tr><td rowspan="1" colspan="1">
                <bold>Shape</bold>
              </td><td rowspan="1" colspan="1">ovate or ovate-oblong</td><td rowspan="1" colspan="1">ovate-lanceolate to elliptic-lanceolate</td><td rowspan="1" colspan="1">elliptic to ovate</td><td rowspan="1" colspan="1">ovate</td></tr><tr><td rowspan="1" colspan="1">
                <bold>Hairs</bold>
              </td><td rowspan="1" colspan="1">appressed pubescent on adaxially and abaxially surface</td><td rowspan="1" colspan="1">adaxially sparsely pubescent, abaxially glabrous</td><td rowspan="1" colspan="1">pubescent to densely on adaxially and abaxially surface</td><td rowspan="1" colspan="1">appressed pubescent on adaxially and abaxially surface</td></tr><tr><td rowspan="1" colspan="1">
                <bold>Lateral veins</bold>
              </td><td rowspan="1" colspan="1">7–10 on each side</td><td rowspan="1" colspan="1">10–12 on each side</td><td rowspan="1" colspan="1">5–8 on each side</td><td rowspan="1" colspan="1">5–10 on each side</td></tr><tr><td rowspan="4" colspan="1">
                <bold>Cyme</bold>
              </td><td rowspan="1" colspan="1">
                <bold>Peduncle(cm)</bold>
              </td><td rowspan="1" colspan="1">10–18</td><td rowspan="1" colspan="1">3–3.6</td><td rowspan="1" colspan="1">0.4–1.9</td><td rowspan="1" colspan="1">7.5–12.5</td></tr><tr><td rowspan="1" colspan="1">
                <bold>Hairs on peduncle</bold>
              </td><td rowspan="1" colspan="1">densely white long glandular pubescent</td><td rowspan="1" colspan="1">glabrous</td><td rowspan="1" colspan="1">sparsely glandular puberulent to pilose</td><td rowspan="1" colspan="1">brown glandular pubescent</td></tr><tr><td rowspan="1" colspan="1">
                <bold>Involucre</bold>
              </td><td rowspan="1" colspan="1">cordate, early deciduous</td><td rowspan="1" colspan="1">spheroidal, ca. 1.7 cm in diam.</td><td rowspan="1" colspan="1">nearly spheroidal, 1–2.5 cm in diam., outside sparsely glandular puberulent</td><td rowspan="1" colspan="1">nearly spheroidal, early deciduous</td></tr><tr><td rowspan="1" colspan="1">
                <bold>Calyx lobes</bold>
              </td><td rowspan="1" colspan="1">oblong-lanceolate, apex obtuse or slightly obtuse, 12–13 × 2.5–3 mm, outside densely glandular pubescent, glabrous inner, 3 veins on one lobe</td><td rowspan="1" colspan="1">linear-lanceolate, 19–20× ca. 2.5 mm, outside and margin glabrous</td><td rowspan="1" colspan="1">linear, 5–9 × 2.5–3 mm, outside and margin sparsely glandular puberulent</td><td rowspan="1" colspan="1">lanceolate-linear, 9–10 × 1.5–2 mm, pubescent outer, glabrous inner, 3–5 veins on one lobe</td></tr><tr><td rowspan="5" colspan="1">
                <bold>Flower</bold>
              </td><td rowspan="1" colspan="1">
                <bold>Colour</bold>
              </td><td rowspan="1" colspan="1">outside pale yellowish-green to pale yellowish-white</td><td rowspan="1" colspan="1">outside white</td><td rowspan="1" colspan="1">outside white, inside purple spotted</td><td rowspan="1" colspan="1">white, suffused yellow-green</td></tr><tr><td rowspan="1" colspan="1">
                <bold>Hairs</bold>
              </td><td rowspan="1" colspan="1">outside densely glandular puberulent, inside glabrous</td><td rowspan="1" colspan="1">outside glabrous</td><td rowspan="1" colspan="1">outside sparsely glandular puberulent, inside glabrous</td><td rowspan="1" colspan="1">outside sparsely pubescent near apex, inside glabrous</td></tr><tr><td rowspan="1" colspan="1">
                <bold>Size</bold>
              </td><td rowspan="1" colspan="1">4.5–5 cm long; tube 3.5–4 cm; adaxial lip 6–7 mm, abaxial lip 6–7 mm</td><td rowspan="1" colspan="1">ca. 3.4 cm long, tube ca. 2.6 cm; adaxial lip ca. 6 mm; abaxial lip ca. 8 mm</td><td rowspan="1" colspan="1">3–3.4 cm long, tube 2.3–2.5 cm; adaxial lip 4–5 mm; abaxial lip 7–9 mm</td><td rowspan="1" colspan="1">ca. 3.6 cm long, tube ca. 2.7 cm; adaxial lip ca. 2.8 mm; abaxial lip ca. 1 cm</td></tr><tr><td rowspan="1" colspan="1">
                <bold>Staminodes</bold>
              </td><td rowspan="1" colspan="1">2, ca. 7 mm long</td><td rowspan="1" colspan="1">3, central 1 ca 1.5 mm long, lateral 5.5 mm</td><td rowspan="1" colspan="1">2, 6–8 mm long</td><td rowspan="1" colspan="1">3, central 1 ca. 1.5 mm long, lateral 2, 9–10 mm</td></tr><tr><td rowspan="1" colspan="1">
                <bold>Pistil</bold>
              </td><td rowspan="1" colspan="1">glabrous</td><td rowspan="1" colspan="1">glabrous</td><td rowspan="1" colspan="1">sparsely glandular puberulent</td><td rowspan="1" colspan="1">sparsely puberulent</td></tr></tbody></table></table-wrap></tp:treatment-sec><ref-list><ref id="B5"><mixed-citation xmlns:xlink="http://www.w3.org/1999/xlink" xlink:type="simple">IUCN (<year>2019</year>) Guidelines for Using the IUCN Red List Categories and Criteria. Version 14. Prepared by the Standards and Petitions Subcommittee of the IUCN Species Survival Commission. <ext-link xlink:type="simple" ext-link-type="uri" xlink:href="http://cmsdocs.s3.amazonaws.com/RedListGuidelines.pdf">http://cmsdocs.s3.amazonaws.com/RedListGuidelines.pdf</ext-link></mixed-citation></ref></ref-list></tp:taxon-treatment>
